# Supplementary material for: Molecular studies of rust on European aspen suggest an autochthonous relationship shaped by genotype
Source: Front Plant Sci. 2023 Feb 20;14:1111001. doi: 10.3389/fpls.2023.1111001 (PMC9986475; doi:10.3389/fpls.2023.1111001)
Supplement: Supplementary file 1 [file DataSheet_1.xlsx]

## Sheet: data
geno	tgroup	treat	VRS	DNA	ITS2	MEL40	MEL100	MELpin1	CT
5	High	0	1	51.1	30.6	29.8	32.7	31.9	9.49444
5	High	150	0	59.2	33.3	30.6	36.9	32.1	32.0762
5	High	15	1	52.5	32.9	34.4	33.6	35	18.0141
5	High	150	1	88.1	386	206	213	352	26.8188
5	High	150	0	74.6	189	99.1	142	205	25.1641
5	High	150	0	60.8	36.6	37	36.2	35.8	29.7896
5	High	15	0	53.5	46.1	54.5	56	35.7	41.6155
5	High	0	1	57.3	331	182	220	245	69.8606
5	High	15	0	44.2	31.6	32.9	32.2	35	24.7909
5	High	0	0	67.4	307	93.6	95.9	137	44.9863
5	High	0	0	78.4	347	125	165	279	23.5535
5	High	15	0	48.4	31.4	34.8	33.3	34.6	28.941
50	Low	150	1	52.9	31.4	32.6	32.6	34.2	19.4699
50	Low	15	1	60.1	30.8	31	33.3	30.7	21.4082
50	Low	15	1	69.3	34.2	35.2	36.3	35.4	13.3423
50	Low	150	0	25	207	89.9	108	269	12.373
50	Low	150	0	46.7	34.9	34.4	34.5	34	30.9707
50	Low	0	1	52.6	32.2	30.7	32.3	32.7	18.2033
50	Low	0	0	99	269	146	183	205	16.235
50	Low	150	0	49.3	299	89.4	137	226	8.3997
50	Low	0	0	96.6	269	107	184	183	15.5693
50	Low	15	0	84.6	286	133	160	243	36.7979
50	Low	0	1	79.3	35.3	35.2	37.6	34.3	15.6685
50	Low	15	0	84.2	349	176	222	306	14.5429
60	Low	15	1	84.4	210	151	164	131	69.5627
60	Low	150	1	74	53.1	70	145	66.4	16.5424
60	Low	150	1	60.9	33.2	34.9	34.5	33.5	8.37685
60	Low	15	1	65.1	49.6	73.5	76.2	62.9	19.5254
60	Low	150	1	43.5	281	198	237	238	13.0204
60	Low	0	1	72.7	165	140	149	242	48.8292
60	Low	0	2	78.9	384	331	323	550	9.70322
60	Low	150	1	75.3	367	228	260	413	9.87839
60	Low	15	1	50.4	370	312	325	462	10.8427
60	Low	15	0	105.7	366	197	216	315	10.9714
60	Low	0	1	47.1	31.8	31.8	32.3	34.1	9.7328
60	Low	0	1	31.9	393	167	202	419	64.6257
65	High	0	2	19	45.6	112	176	167	30.0559
65	High	150	2	46.6	203	146	248	247	18.6665
65	High	15	4	36.8	76.3	166	186	320	24.0332
65	High	150	4	57.8	31.1	31	33.2	31.4	91.0045
65	High	0	1	49.7	54.1	134	81.1	172	20.636
65	High	15	3	36.3	36.3	65.4	94.4	60	89.5621
65	High	150	1	73	34.8	63.2	40.1	85.7	15.3078
65	High	15	3	87.2	37.2	133	218	161	29.6826
65	High	0	4	48.1	71.9	102	139	108	13.2897
65	High	15	3	65	34.3	123	142	110	32.1362
65	High	150	0	75.9	288	64.4	151	196	10.1056
72	High	150	2	63.3	316	241	283	401	19.8666
72	High	15	3	37.9	106	149	194	199	21.3523
72	High	15	1	62.1	58	33.2	105	48.8	26.0692
72	High	150	1	35.7	30.4	48.4	58.9	43.1	10.7227
72	High	0	2	59.6	183	173	255	294	21.58
72	High	15	1	65.2	31.6	32.5	37.8	32.4	32.2323
72	High	0	1	46.6	131	138	165	156	43.1993
72	High	0	1	50.2	219	152	220	265	18.6598
72	High	150	1	62.3	42.9	83	123	57.3	16.0881
72	High	15	1	44.7	112	116	149	90.1	20.6073
72	High	0	1	28.5	171	90.7	123	177	8.5225
72	High	150	1	53.8	253	149	151	219	29.0057
115	Low	15	4	136.1	57.7	186	144	80.7	27.7487
115	Low	150	2	94.4	77.4	131	122	97.8	40.6869
115	Low	15	4	86.9	37.7	37.9	37.7	225	19.2145
115	Low	0	4	81.7	151	146	183	448	7.92652
115	Low	150	5	55.9	31.4	31.5	35.3	30.6	12.5819
115	Low	150	5	58.2	33.1	33.3	34.9	33.5	26.618
115	Low	15	3	61.5	36.4	33.9	35.5	32.8	32.8782
115	Low	0	3	65.4	35.5	45	41.5	35.9	25.8291
115	Low	0	3	89.2	38	101	99.8	220	23.1883
115	Low	150	2	76.5	113	142	110	412	8.04591
115	Low	0	4	81.4	40.1	73.2	156	73.2	25.0931
115	Low	15	3	35.5	29.1	28.7	30.5	34.8	19.9243

## Sheet: metadata
Column name	Resoponse	Description	References
geno	Genotype	Six Aspen genotypes varried in condensed tannin content and geographical origin.	Bandau et al 2015.
tgroup	Tannin group	Aspen genotypes classified as low and high tannin content.	Decker et al 2016.
treat	Treatment	Three nitrogenous doses (0, 15 and 150 kg/ha/year) in ammonium nitrate form.	Bandau et al. 2015; Decker et al. 2016.
VRS	Visual Rust Score	Leaf area (%) infected with rust and score was ranged from 0-6
DNA	DNA Concentration	Nanodrop reading for extracted DNA (ng/ml)
ITS2	Internal Transcribed Spacer2	PCR concentration (ng/ml) of ITS2 region of fungal rDNA amplied using ITS3+ITS4 primers	Siddique et al. 2022.
MEL40	Melampsora 40 primer	PCR concentration (ng/ml) of marker gene for Melampsora genus amplified using MEL40 (MEL40f+MEL40r) primer
MEL100	Melampsora 100 primer	PCR concentration (ng/ml) of marker gene for Melampsora genus amplified using MEL100 (MEL100f+MEL100r) primer
MELpin1	Melampsora pinitorqua primer1	PCR concentration (ng/ml) of marker gene for Melampsora pinitorqua genus amplified using MEL100 (MELpin1f+MELpin1r) primer
CT	Condensed Tannin	Concentration of leaf condensed tannin (mg/g dry weight)	Bandau et al. 2015.
